# Supplementary material for: Reduced Zeb1 Expression in Prostate Cancer Cells Leads to an Aggressive Partial-EMT Phenotype Associated with Altered Global Methylation Patterns
Source: Int J Mol Sci. 2021 Nov 27;22(23):12840. doi: 10.3390/ijms222312840 (PMC8657557; doi:10.3390/ijms222312840)
Supplement: Supplementary file 1 [file ijms-22-12840-s001.zip]

Archive with 1 entries (1 files):
- ijms-1471449-supplementary.pdf
